# Supplementary material for: Communication in Telehealth: A State-of-the-Art Literature Review of Conversation-Analytic Research
Source: Res Lang Soc Interact. 2024 Apr 3;57(1):73–90. doi: 10.1080/08351813.2024.2305045 (PMC11090155; doi:10.1080/08351813.2024.2305045)
Supplement: Supplemental Material [file HRLS_A_2305045_SM5204.zip]

Archive with 2 entries (2 files):
- Supplementary file A_2305045.pdf
- Supplementary file B_2305045.pdf
